# Supplementary material for: Control of Brushless Direct-Current Motors Using Bioelectric EMG Signals
Source: Sensors (Basel). 2022 Sep 9;22(18):6829. doi: 10.3390/s22186829 (PMC9504870; doi:10.3390/s22186829)
Supplement: Supplementary file 1 [file sensors-22-06829-s001.zip]

Archive with 1 entries (1 files):
- sensors-1880002-supplementary.pdf
